# Supplementary material for: A Novel Lysophosphatidic Acid Acyltransferase of Escherichia coli Produces Membrane Phospholipids with a cis-vaccenoyl Group and Is Related to Flagellar Formation
Source: Biomolecules. 2020 May 11;10(5):745. doi: 10.3390/biom10050745 (PMC7277886; doi:10.3390/biom10050745)
Supplement: Supplementary file 1 [file biomolecules-10-00745-s001.zip]

Archive with 5 entries (4 files):
- Toyotake_Biomolecules_Video S1.mp4
- __MACOSX/
- __MACOSX/._Toyotake_Biomolecules_Video S1.mp4
- Toyotake_Biomolecules_Suppl_rev.pdf
- __MACOSX/._Toyotake_Biomolecules_Suppl_rev.pdf
